# Supplementary material for: Construction of a standardized training system for hospital infection prevention and control for new medical staff in internal medicine ICUs based on the Delphi method
Source: PLoS One. 2023 Nov 16;18(11):e0294606. doi: 10.1371/journal.pone.0294606 (PMC10653407; doi:10.1371/journal.pone.0294606)
Supplement: S1 Data — (ZIP) [file pone.0294606.s001.zip]

Archive with 9 entries (8 files):
- Data Availability statement/
- Data Availability statement/Expert authority coefficient.xlsx
- __MACOSX/Data Availability statement/._Expert authority coefficient.xlsx
- Data Availability statement/Consultation questionnaire(second round).doc
- __MACOSX/Data Availability statement/._Consultation questionnaire(second round).doc
- Data Availability statement/Consultation questionnaire(first round∩╝ë.doc
- __MACOSX/Data Availability statement/._Consultation questionnaire(first round∩╝ë.doc
- Data Availability statement/Experts consult raw data analysis.xlsx
- __MACOSX/Data Availability statement/._Experts consult raw data analysis.xlsx
