# Supplementary material for: Construction of a standardized training system for hospital infection prevention and control for new medical staff in internal medicine ICUs based on the Delphi method
Source: PLoS One. 2023 Nov 16;18(11):e0294606. doi: 10.1371/journal.pone.0294606 (PMC10653407; doi:10.1371/journal.pone.0294606)
Supplement: S1 Data — (ZIP) [file pone.0294606.s001.zip › Data Availability statement/Expert authority coefficient.xlsx]

## Sheet: Sheet1
Expert number	Ｃs	Ｃa					Ｃr
		theory	practice	reference	Intuitive judgment	total
1	0.7	0.3	0.5	0.1	0.1		0.85
2	0.7	0.3	0.5	0.1	0.1		0.85
3	0.9	0.3	0.5	0.1	0.1		0.95
4	0.9	0.3	0.5	0.1	0.1		0.95
5	0.9	0.3	0.5	0.1	0.1		0.95
6	0.7	0.3	0.5	0.1	0.1		0.85
7	0.7	0.2	0.4	0.1	0.1		0.75
8	0.9	0.3	0.5	0.1	0.1		0.95
9	0.9	0.3	0.5	0.1	0.1		0.95
10	0.9	0.3	0.5	0.1	0.1		0.95
11	0.7	0.2	0.5	0.1	0.1		0.8
12	0.9	0.3	0.5	0.1	0.1		0.95
13	0.7	0.3	0.5	0.1	0.1		0.85
14	0.9	0.3	0.5	0.1	0.1		0.95
15	0.9	0.3	0.5	0.1	0.1		0.95
16	0.9	0.3	0.5	0.1	0.1		0.95
							0.903125
Know well	5	4	3	2	1
	0.9	0.7	0.5	0.3	0.1
practice	high	medium	low
	0.5	0.4	0.3
theory	high	medium	low
	0.3	0.2	0.1
reference	high	medium	low
	0.1	0.1	0.1
Intuitive judgment	high	medium	low
	0.1	0.1	0.1
