# Supplementary material for: Construction of a standardized training system for hospital infection prevention and control for new medical staff in internal medicine ICUs based on the Delphi method
Source: PLoS One. 2023 Nov 16;18(11):e0294606. doi: 10.1371/journal.pone.0294606 (PMC10653407; doi:10.1371/journal.pone.0294606)
Supplement: S1 Data — (ZIP) [file pone.0294606.s001.zip › Data Availability statement/Experts consult raw data analysis.xlsx]

## Sheet: first-level indicators
Expert number	1 Training content of hospital infection prevention and control	2 Training methods/formats	3 Evaluation content	4 Evaluation Indicators
1	5	5	3	3
2	5	4	5	4
3	5	5	5	5
4	5	5	5	5
5	5	4	4	4
6	5	5	5	5
7	5	4	5	4
8	5	5	3	4
9	5	4	4	4
10	5	5	5	5
11	5	5	5	5
12	5	5	5	5
13	5	5	4	4
14	5	5	5	5
15	4	4	4	4
16	5	5	5	5
Mean value	4.93	4.68	4.5	4.43
Standard deviation	0.25	0.48	0.73	0.64
Coefficient of variation	0.05	0.73	0.16	0.14

## Sheet: second-level indicators
Expert number	1.1 Laws and Regulations on Nosocomial Infection	1.2 Nosocomial infection monitoring	1.3 Disinfection and sterilization	1.4 Hand hygiene	1.5 Prevention and management of multidrug-resistant bacteria	1.6 Classification management of medical waste	1.7 Occupational protection	1.8 Ventilator-associated pneumonia prevention and control	1.9 Prevention and control of catheter-related bloodstream infection	1.10 Prevention and control of catheter-related urinary tract infections	1.11 Infectious disease knowledge	1.12 Aseptic technique (Operation)	1.13 Cleaning and Disinfection (Operation)	1.14 Standard Prevention Related Skills (Operations)	1.15 Specimen Collection (Operation)	2.1 Theory lecture + operation demonstration or video	2.2 Clinical case discussions or scenario presentations	3.1 Theoretical knowledge examination	3.2 Operational skills examination	4.1Qualification rate of knowledge of hospital infection prevention and control	4.2 Hand hygiene compliance and correctness rate	4.3 Qualified rate of aseptic operation	4.4 Correct implementation rate of occupational protection	4.5Number of non-compliant operations	4.6 Incidence of occupational exposure	4.7 Course Training Satisfaction
1	5	5	4	5	5	5	5	5	5	5	5	5	5	5	5	5	5	3	3	4	5	5	5	4	5	4
2	5	4	5	5	5	5	5	5	5	5	4	5	5	5	5	5	5	5	5	5	5	5	5	4	4	4
3	5	5	5	5	5	5	5	5	5	5	5	5	5	5	5	5	5	5	5	5	5	5	5	5	5	5
4	4	4	5	5	5	5	5	5	5	5	5	5	3	5	5	5	5	5	5	5	5	5	5	5	5	5
5	3	3	3	5	5	3	5	5	5	5	5	5	4	5	5	5	4	4	5	4	5	5	4	5	5	4
6	5	5	5	5	5	5	5	5	4	4	5	5	3	5	4	5	4	5	5	5	5	5	5	5	5	5
7	4	4	4	5	5	5	4	5	5	5	4	5	5	5	5	5	5	4	4	5	5	5	4	4	4	4
8	4	5	4	4	5	3	5	4	5	5	3	4	4	5	4	4	4	3	4	3	4	5	5	4	3	3
9	5	4	4	5	5	5	5	4	4	3	3	4	4	5	4	4	5	4	4	4	5	5	5	4	3	3
10	5	5	5	5	5	5	5	5	5	5	5	5	5	4	5	5	5	5	5	5	5	5	5	5	5	3
11	5	5	5	5	5	5	5	5	3	3	5	5	4	4	4	4	3	5	5	5	5	5	5	5	5	5
12	5	5	5	5	5	5	5	5	5	5	5	5	5	5	5	5	5	5	5	5	5	5	5	5	5	5
13	5	5	5	4	5	5	5	5	5	5	5	5	5	5	5	4	5	5	5	5	5	5	4	5	5	5
14	4	5	4	5	5	5	5	5	5	5	5	5	5	5	5	5	5	4	5	5	5	5	5	3	5	5
15	4	4	4	4	4	3	4	4	5	5	3	4	5	5	5	5	5	4	4	4	4	4	4	3	3	4
16	5	5	5	5	5	5	5	5	5	5	5	5	5	5	5	5	5	5	5	5	5	5	5	5	5	5
Mean value	4.5625	4.5625	4.5	4.8125	4.9375	4.625	4.875	4.8125	4.75	4.6875	4.5	4.8125	4.5	4.875	4.75	4.75	4.6875	4.4375	4.625	4.625	4.875	4.9375	4.75	4.4375	4.5	4.3125
Standard deviation	0.63	0.63	0.63	0.4	0.25	0.81	0.34	0.4	0.14	0.18	0.18	0.85	0.1	0.19	0.11	0.11	0.15	0.73	0.62	0.62	0.34	0.25	0.45	0.73	0.82	0.79
Coefficient of variation	0.14	0.14	0.14	0.08	0.05	0.17	0.07	0.08	0.03	0.04	0.04	0.17	0.02	0.02	0.02	0.02	0.03	0.16	0.13	0.13	0.07	0.05	0.09	0.16	0.18	0.18

## Sheet: third-level indicators
Expert number	1.1.1“Law of the People’s Republic of China on the Prevention and Treatment of Infectious Diseases”	1.1.2《 “Regulations on Emergency Response to Public Health Emergencies”	1.2.1 Definition of nosocomial infection and reporting requirements	1.2.2 Judgment of common nosocomial infections	1.2.3 Nosocomial Infection Outbreak Definition and Reporting and Handling Process	1.3.1 Basic principles of disinfection and sterilization	1.3.2 Item classification and selection principles for disinfection and sterilization	1.4.1 Definition of hand hygiene	1.4.2 Indications for hand hygiene	1.4.3Methods and precautions for hand hygiene	1.5.1 Definition of multi-drug resistant bacteria	1.5.2 Key surveillance species of multidrug-resistant bacteria	1.5.3 Judgment criteria for multidrug-resistant bacteria	1.5.4 Prevention and control of multidrug-resistant bacteria	1.6.1 Definition and classification of medical waste	1.6.2 Requirements for Medical Waste Management	1.7.1 Definition of Standard Precautions	1.7.2 Selection and use of protective equipment	1.7.3 Handling of occupational exposures	1.7.4 Safe injection	1.8.1 Definition of Ventilator-Associated Pneumonia	1.8.2 Diagnosis of ventilator-associated pneumonia	1.8.3 Prevention and Control Strategies of Ventilator-Associated Pneumonia	1.9.1 Definition of catheter-related bloodstream infection	1.9.2 Diagnosis of catheter-related bloodstream infection	1.9.3 Prevention and control strategies for catheter-related bloodstream infections	1.10.1 Definition of catheter-related urinary tract infection	1.10.2 Diagnosis of catheter-related urinary tract infection	1.10.3 Prevention and control strategies for catheter-related urinary tract infections	1.13.1 Disinfection of instruments and equipment	1.13.2 Terminal disinfection of bed units	1.14.1 hand hygiene	1.14.2 Correct putting on and taking off of gloves, masks, isolation gowns, protective clothing and other protective equipment	1.15.1 Collection of blood samples	1.15.2 Sputum specimen collection	1.15.3 Urine specimen collection	1.15.4 Oropharyngeal/nasopharyngeal swab collection	3.2.1 Hand hygiene	3.2.2 Putting on and taking off masks and gloves	3.2.3 Putting on and taking off the gown	3.2.4 Collection of blood samples	3.2.5 Sputum specimen collection	3.2.6 Urine specimen collection	3.2.7 Oropharyngeal/nasopharyngeal swab collection
1	2	2	5	5	3	3	3	5	5	5	5	5	5	5	5	4	5	5	5	4	4	4	4	4	4	4	4	4	4	5	5	5	5	5	5	5	4	5	5	4	4	4	4	4
2	5	5	4	4	5	5	5	5	5	5	5	5	4	5	5	5	5	5	5	5	5	4	5	5	4	5	5	4	5	5	5	5	5	4	4	4	5	5	5	5	4	4	4	4
3	5	5	5	5	5	5	5	5	5	5	5	5	5	5	5	5	5	5	5	5	5	5	5	5	5	5	5	5	5	5	5	5	5	5	5	5	5	5	5	5	5	5	5	5
4	5	5	5	5	5	5	5	5	5	5	5	5	5	5	5	5	5	5	5	5	5	5	5	5	5	5	5	5	5	5	5	5	5	5	5	5	5	5	5	5	5	5	5	5
5	2	3	5	5	4	3	3	5	5	5	5	4	5	5	2	2	4	5	5	4	4	4	5	5	5	5	4	4	5	4	4	5	5	5	5	5	5	5	5	5	5	4	4	4
6	5	5	5	5	5	5	5	5	5	5	5	5	5	5	5	5	5	5	5	5	5	5	5	5	5	5	5	5	5	5	5	5	5	5	5	5	5	5	5	5	5	5	5	5
7	5	5	5	5	5	5	5	5	5	5	5	5	5	5	5	5	5	5	5	5	5	5	5	5	5	5	5	5	5	5	5	5	5	5	5	5	5	5	5	5	5	5	5	5
8	3	4	4	3	5	5	4	3	4	5	3	4	5	5	3	4	4	5	5	5	3	3	5	4	3	5	3	4	4	4	4	5	5	4	4	3	4	5	5	4	5	4	4	4
9	5	5	5	5	5	5	5	5	5	5	5	5	5	5	5	5	5	5	5	5	4	4	4	4	4	4	4	4	4	4	4	5	5	4	4	4	4	5	5	5	5	5	5	4
10	5	5	5	5	5	5	5	5	5	5	5	5	5	5	5	5	5	5	5	5	5	5	5	5	5	5	5	5	5	5	5	5	5	5	5	5	5	5	5	5	5	5	5	5
11	5	5	5	5	5	5	5	5	5	5	5	5	5	5	5	5	5	5	5	5	5	5	5	5	5	5	5	5	5	5	5	5	5	5	5	5	5	5	5	5	5	5	5	5
12	5	5	5	5	5	5	5	5	5	5	5	5	5	5	5	5	5	5	5	5	5	5	5	5	5	5	5	5	5	5	5	5	5	5	5	5	5	5	5	5	5	5	5	5
13	5	5	5	5	5	5	5	5	5	5	5	5	5	5	5	5	5	5	5	5	5	4	5	5	4	5	5	4	5	5	5	5	5	5	5	5	5	5	5	5	5	5	5	4
14	5	5	5	5	5	5	5	5	5	5	5	5	5	5	5	5	5	5	5	5	5	5	5	5	5	5	5	5	5	5	5	5	5	5	5	5	5	5	5	5	5	5	5	5
15	3	4	4	4	4	4	4	4	4	4	4	4	4	4	4	3	4	4	3	4	4	4	4	4	4	4	4	4	4	3	3	4	4	4	4	4	4	4	4	4	4	4	4	4
16	5	5	5	5	5	5	5	5	5	5	5	5	5	5	5	5	5	5	5	5	5	5	5	5	5	5	5	5	5	5	5	5	5	5	5	5	5	5	5	5	5	5	5	5
Mean value	4.375	4.5625	4.8125	4.75	4.75	4.6875	4.625	4.8125	4.875	4.9375	4.8125	4.8125	4.875	4.9375	4.625	4.5625	4.8125	4.9375	4.875	4.8125	4.625	4.5	4.8125	4.75	4.5625	4.8125	4.625	4.5625	4.75	4.6875	4.6875	4.9375	4.9375	4.75	4.75	4.6875	4.75	4.9375	4.9375	4.8125	4.8125	4.6875	4.6875	4.5625
Standard deviation	1.15	0.89	0.4	0.58	0.58	0.7	0.72	0.54	0.34	0.25	0.54	0.4	0.34	0.25	0.89	0.89	0.4	0.25	0.52	0.41	0.62	0.63	0.41	0.45	0.63	0.4	0.62	0.51	0.44	0.6	0.6	0.25	0.25	0.45	0.45	0.6	0.45	0.25	0.25	0.41	0.41	0.48	0.48	0.51
Coefficient of variation	0.26	0.2	0.08	0.12	0.12	0.15	0.16	0.11	0.07	0.05	0.11	0.08	0.07	0.05	0.19	0.2	0.08	0.05	0.1	0.08	0.13	0.14	0.08	0.09	0.14	0.08	0.13	0.11	0.09	0.13	0.13	0.05	0.05	0.09	0.09	0.13	0.09	0.05	0.05	0.08	0.08	0.1	0.1	0.11
